# Supplementary material for: Diagnostic Accuracy of Interleukin-17A for Internal Derangements of Temporomandibular Joints in Patients with Spondyloarthritis
Source: Biomedicines. 2026 Feb 13;14(2):424. doi: 10.3390/biomedicines14020424 (PMC12938568; doi:10.3390/biomedicines14020424)
Supplement: Supplementary file 1 [file biomedicines-14-00424-s001.zip]

Archive with 3 entries (3 files):
- Figure 1S as supplementary file_1800-dpi.jpeg
- Figure 2S as supplementary file_1800-dpi.jpeg
- Figure legends for Supplementary files.pdf
